# Supplementary material for: Learning Effects in Air Displacement Plethysmography
Source: Life (Basel). 2023 Jun 2;13(6):1315. doi: 10.3390/life13061315 (PMC10304159; doi:10.3390/life13061315)
Supplement: Supplementary file 1 [file life-13-01315-s001.zip]

Archive with 2 entries (2 files):
- DataS1_Anonymized_data.xlsx
- ADP_learning_SupplementaryMaterials.pdf
