# Supplementary material for: Learning Effects in Air Displacement Plethysmography
Source: Life (Basel). 2023 Jun 2;13(6):1315. doi: 10.3390/life13061315 (PMC10304159; doi:10.3390/life13061315)
Supplement: Supplementary file 1 [file life-13-01315-s001.zip › DataS1_Anonymized_data.xlsx]

## Sheet: Sheet1
Test No.	ID 1	Age (y)	Height(m)	Body Mass (kg)	BMI (kg/m2)	% Fat	Fat Free Mass (kg)	BV (L)	BD (kg/L)	BSA (m2)
1544	2001	20	1.64	80.3788	29.885	48.2	41.63	80.9	0.9936	1.86988
1545	2001	20	1.64	80.3763	29.8841	49.3	40.716	81.082	0.9913	1.86985
1546	2001	20	1.64	80.3714	29.8823	49.9	40.301	81.16	0.9903	1.86981
1547	2001	20	1.64	80.3698	29.8817	50	40.225	81.174	0.9901	1.86979
1548	2001	20	1.64	80.365	29.8799	49.9	40.223	81.169	0.9901	1.86974
1549	2001	20	1.64	80.4427	29.9088	49	41.027	81.093	0.992	1.87051
1550	2002	23.53	1.705	53.3579	18.3548	23.1	41.026	50.998	1.0463	1.61594
1551	2002	23.53	1.705	53.3239	18.3431	22.2	41.512	50.862	1.0484	1.61551
1552	2002	23.53	1.705	53.3191	18.3415	23.2	40.966	50.968	1.0461	1.61544
1553	2002	23.53	1.705	53.314	18.3397	19.5	42.944	50.562	1.0544	1.61538
1554	2002	23.53	1.705	53.3072	18.3374	21.4	41.883	50.769	1.05	1.61529
1555	2002	23.53	1.705	53.3097	18.3382	20.8	42.206	50.707	1.0513	1.61532
1556	1001	24.54	1.81	111.385	33.9991	36.2	71.031	109.411	1.018	2.30719
1557	1001	24.54	1.81	111.384	33.999	37.5	69.57	109.706	1.0153	2.30719
1558	1001	24.54	1.81	111.382	33.9984	38	69.054	109.808	1.0143	2.30717
1559	1001	24.54	1.81	111.335	33.9841	37.7	69.319	109.702	1.0149	2.30676
1560	1001	24.54	1.81	111.337	33.9846	38.2	68.752	109.819	1.0138	2.30678
1561	1001	24.54	1.81	111.325	33.9809	38.6	68.306	109.895	1.013	2.30667
1562	1002	24.41	1.85	82.9593	24.2394	23.2	63.718	79.305	1.0461	2.06816
1563	1002	24.41	1.85	82.9506	24.2368	21.8	64.85	79.066	1.0491	2.06806
1564	1002	24.41	1.85	82.9358	24.2325	23.1	63.807	79.26	1.0464	2.06791
1565	1002	24.41	1.85	82.9335	24.2319	20.6	65.876	78.84	1.0519	2.06788
1566	1002	24.41	1.85	82.9262	24.2297	21	65.542	78.899	1.051	2.06781
1567	1002	24.41	1.85	82.9158	24.2267	22.9	63.969	79.206	1.0468	2.0677
1568	1003	24.03	1.77	65.0619	20.7673	13	56.62	60.853	1.0692	1.80639
1569	1003	24.03	1.77	65.0747	20.7714	12.4	56.986	60.793	1.0704	1.80654
1570	1003	24.03	1.77	65.0725	20.7707	13	56.583	60.872	1.069	1.80651
1571	1003	24.03	1.77	65.0693	20.7697	12.7	56.813	60.822	1.0698	1.80647
1572	1003	24.03	1.77	65.0628	20.7676	13.5	56.297	60.919	1.068	1.8064
1573	1003	24.03	1.77	65.0625	20.7675	12.2	57.136	60.749	1.071	1.80639
1574	2003	38.95	1.63	66.797	25.141	34	44.112	65.307	1.0228	1.72078
1575	2003	38.95	1.63	66.789	25.138	35	43.41	65.44	1.0206	1.72069
1576	2003	38.95	1.63	66.7724	25.1317	34.5	43.762	65.351	1.0218	1.72051
1577	2003	38.95	1.63	66.762	25.1278	34.1	44.009	65.289	1.0226	1.72039
1578	2003	38.95	1.63	66.7557	25.1254	34.8	43.52	65.381	1.021	1.72032
1579	2003	38.95	1.63	66.7536	25.1246	32.9	44.807	65.119	1.0251	1.7203
1580	1004	24.11	1.84	74.0828	21.8817	15	62.97	69.593	1.0645	1.96331
1581	1004	24.11	1.84	74.0773	21.8801	15.3	62.732	69.635	1.0638	1.96325
1582	1004	24.11	1.84	74.0739	21.8791	14.5	63.331	69.51	1.0657	1.96321
1583	1004	24.11	1.84	74.0698	21.8779	14.3	63.495	69.473	1.0662	1.96317
1584	1004	24.11	1.84	74.0663	21.8769	15.2	62.834	69.602	1.0641	1.96313
1585	1004	24.11	1.84	74.0634	21.876	15	62.978	69.57	1.0646	1.96309
1586	1005	22.28	1.74	74.7523	24.6903	18.7	60.773	70.781	1.0561	1.89258
1587	1005	22.28	1.74	74.7428	24.6871	20.8	59.193	71.089	1.0514	1.89248
1588	1005	22.28	1.74	74.733	24.6839	20.3	59.595	70.997	1.0526	1.89238
1589	1005	22.28	1.74	74.7376	24.6854	20.7	59.265	71.069	1.0516	1.89242
1590	1005	22.28	1.74	74.7298	24.6829	21.2	58.874	71.139	1.0505	1.89234
1591	1005	22.28	1.74	74.7252	24.6813	20.9	59.071	71.094	1.0511	1.89229
1592	1006	25.36	1.75	75.1644	24.5435	13.3	65.143	70.356	1.0683	1.90491
1593	1006	25.36	1.75	75.1575	24.5412	13.4	65.06	70.365	1.0681	1.90483
1594	1006	25.36	1.75	75.1534	24.5399	13.5	65.036	70.365	1.068	1.90479
1595	1006	25.36	1.75	75.1475	24.5379	12.5	65.742	70.216	1.0702	1.90473
1596	1006	25.36	1.75	75.153	24.5397	13	65.409	70.289	1.0692	1.90479
1597	1006	25.36	1.75	75.1473	24.5379	13.4	65.1	70.346	1.0683	1.90472
1604	2004	25.61	1.58	53.6937	21.5085	25.2	40.168	51.545	1.0417	1.53324
1605	2004	25.61	1.58	53.6838	21.5045	24.6	40.484	51.47	1.043	1.53312
1606	2004	25.61	1.58	53.6895	21.5068	25.9	39.763	51.622	1.0401	1.53319
1607	2004	25.61	1.58	53.6822	21.5039	24.8	40.38	51.489	1.0426	1.5331
1608	2004	25.61	1.58	53.6765	21.5016	25.1	40.227	51.514	1.042	1.53303
1609	2004	25.61	1.58	53.6716	21.4996	25.9	39.754	51.604	1.0401	1.53297
1610	1007	25.39	1.75	75.3184	24.5938	13.8	64.923	70.571	1.0673	1.90657
1611	1007	25.39	1.75	75.3142	24.5924	13.8	64.892	70.573	1.0672	1.90652
1612	1007	25.39	1.75	75.3149	24.5926	13.6	65.058	70.54	1.0677	1.90653
1613	1007	25.39	1.75	75.3081	24.5904	13.6	65.066	70.531	1.0677	1.90645
1614	1007	25.39	1.75	75.3058	24.5896	14.7	64.242	70.695	1.0652	1.90643
1615	1007	25.39	1.75	75.3002	24.5878	13.9	64.851	70.566	1.0671	1.90637
1616	1008	24.45	1.855	82.6193	24.0101	2.4	80.613	75.514	1.0941	2.06859
1617	1008	24.45	1.855	82.5968	24.0035	4.5	78.878	75.839	1.0891	2.06835
1618	1008	24.45	1.855	82.5937	24.0027	3.3	79.84	75.641	1.0919	2.06832
1619	1008	24.45	1.855	82.582	23.9992	3.1	80.058	75.584	1.0926	2.0682
1620	1008	24.45	1.855	82.5731	23.9967	3.8	79.457	75.696	1.0909	2.0681
1621	1008	24.45	1.855	82.5637	23.9939	5.3	78.216	75.936	1.0873	2.068
1622	1009	24.2	1.74	68.1527	22.5105	3.1	66.053	62.381	1.0925	1.81968
1623	1009	24.2	1.74	68.1347	22.5045	3.3	65.896	62.393	1.092	1.81948
1624	1009	24.2	1.74	68.127	22.502	5.8	64.197	62.728	1.0861	1.81939
1625	1009	24.2	1.74	68.1159	22.4983	5.9	64.087	62.737	1.0857	1.81926
1626	1009	24.2	1.74	68.1055	22.4949	6	64.04	62.735	1.0856	1.81914
1627	1009	24.2	1.74	68.107	22.4954	4.8	64.809	62.582	1.0883	1.81916
1628	2005	24.19	1.67	59.0426	21.1706	28.8	42.031	57.112	1.0338	1.66181
1629	2005	24.19	1.67	59.0336	21.1673	28.1	42.437	57.02	1.0353	1.6617
1630	2005	24.19	1.67	59.0266	21.1648	29.2	41.763	57.148	1.0329	1.66162
1631	2005	24.19	1.67	59.0188	21.162	28	42.502	56.99	1.0356	1.66152
1632	2005	24.19	1.67	59.0168	21.1613	29.9	41.4	57.211	1.0316	1.6615
1633	2005	24.19	1.67	59.0142	21.1604	29.2	41.79	57.129	1.033	1.66147
1634	1010	24.37	1.8	57.4724	17.7384	2.9	55.831	52.579	1.0931	1.73464
1635	1010	24.37	1.8	57.4614	17.735	6.6	53.662	53.005	1.0841	1.7345
1636	1010	24.37	1.8	57.4483	17.731	6.3	53.855	52.952	1.0849	1.73433
1637	1010	24.37	1.8	57.4405	17.7285	5.9	54.025	52.909	1.0857	1.73423
1638	1010	24.37	1.8	57.439	17.7281	6.4	53.745	52.964	1.0845	1.73421
1639	1010	24.37	1.8	57.4247	17.7237	5.4	54.338	52.828	1.087	1.73403
1640	2006	20.86	1.6	56.6955	22.1467	23.8	43.209	54.266	1.0448	1.58348
1641	2006	20.86	1.6	56.6902	22.1446	22.4	43.981	54.104	1.0478	1.58341
1642	2006	20.86	1.6	56.6869	22.1433	25	42.517	54.396	1.0421	1.58337
1643	2006	20.86	1.6	56.6825	22.1416	25	42.53	54.389	1.0422	1.58332
1644	2006	20.86	1.6	56.6745	22.1385	25.2	42.371	54.412	1.0416	1.58323
1646	2006	20.86	1.6	56.6723	22.1376	25	42.479	54.387	1.042	1.5832
1647	1011	23.52	1.805	87.1019	26.7346	23.1	67.02	83.241	1.0464	2.07407
1648	1011	23.52	1.805	87.0914	26.7314	23	67.049	83.223	1.0465	2.07397
1649	1011	23.52	1.805	87.0785	26.7274	23.4	66.707	83.278	1.0456	2.07384
1650	1011	23.52	1.805	87.0731	26.7257	22	67.939	83.023	1.0488	2.07378
1651	1011	23.52	1.805	87.0652	26.7233	22.8	67.228	83.158	1.047	2.0737
1652	1011	23.52	1.805	87.0599	26.7217	21.6	68.255	82.944	1.0496	2.07365
1653	1012	23.88	1.86	88.8581	25.6845	25.7	66.038	85.39	1.0406	2.13776
1654	1012	23.88	1.86	88.8542	25.6834	25.4	66.294	85.334	1.0413	2.13772
1655	1012	23.88	1.86	88.8446	25.6806	25.5	66.224	85.338	1.0411	2.13762
1656	1012	23.88	1.86	88.8368	25.6783	25.8	65.944	85.386	1.0404	2.13754
1657	1012	23.88	1.86	88.8146	25.6719	25.7	65.96	85.358	1.0405	2.13732
1658	1012	23.88	1.86	88.8102	25.6706	25.9	65.844	85.376	1.0402	2.13727
1659	1013	23.12	1.75	77.8388	25.4167	10.7	69.511	72.445	1.0745	1.93342
1660	1013	23.12	1.75	77.8226	25.4115	10.4	69.738	72.381	1.0752	1.93325
1661	1013	23.12	1.75	77.812	25.408	10.5	69.608	72.396	1.0748	1.93314
1662	1013	23.12	1.75	77.7888	25.4004	10	70.037	72.283	1.0762	1.9329
1663	1013	23.12	1.75	77.776	25.3962	11	69.207	72.437	1.0737	1.93276
1664	1013	23.12	1.75	77.7681	25.3937	10.6	69.505	72.368	1.0746	1.93268
1665	1014	24.54	1.8	74.9182	23.1229	10.9	66.752	69.757	1.074	1.94151
1666	1014	24.54	1.8	74.9	23.1173	7.9	69.014	69.28	1.0811	1.9413
1667	1014	24.54	1.8	74.88	23.1111	9.5	67.764	69.51	1.0772	1.94108
1668	1014	24.54	1.8	74.8661	23.1068	8.2	68.731	69.3	1.0803	1.94093
1669	1014	24.54	1.8	74.853	23.1028	10.1	67.269	69.58	1.0758	1.94079
1670	1014	24.54	1.8	74.8107	23.0897	9	68.064	69.373	1.0784	1.94032
1671	1015	24.16	1.84	74.3929	21.9733	11.5	65.802	69.365	1.0725	1.9668
1672	1015	24.16	1.84	74.3731	21.9675	12.5	65.093	69.487	1.0703	1.96658
1673	1015	24.16	1.84	74.359	21.9633	13.3	64.493	69.592	1.0685	1.96642
1674	1015	24.16	1.84	74.3454	21.9593	14	63.932	69.69	1.0668	1.96627
1675	1015	24.16	1.84	74.3381	21.9571	14.3	63.73	69.723	1.0662	1.96618
1676	1015	24.16	1.84	74.3369	21.9568	13.7	64.16	69.635	1.0675	1.96617
1677	1016	25.08	1.92	77.9515	21.1457	6.5	72.865	71.893	1.0843	2.06912
1678	1016	25.08	1.92	77.9554	21.1467	5.2	73.877	71.692	1.0874	2.06916
1679	1016	25.08	1.92	77.9458	21.1442	6.5	72.863	71.887	1.0843	2.06905
1680	1016	25.08	1.92	77.939	21.1423	7.7	71.903	72.073	1.0814	2.06898
1681	1016	25.08	1.92	77.9369	21.1417	6.5	72.882	71.873	1.0844	2.06895
1682	1016	25.08	1.92	77.9277	21.1392	6.1	73.199	71.799	1.0854	2.06885
1683	1017	23.98	1.87	65.7725	18.8088	7.2	61.033	60.751	1.0827	1.88851
1684	1017	23.98	1.87	65.7668	18.8072	7	61.15	60.721	1.0831	1.88845
1685	1017	23.98	1.87	65.7637	18.8063	7.5	60.862	60.775	1.0821	1.88841
1686	1017	23.98	1.87	65.7594	18.8051	7.6	60.75	60.793	1.0817	1.88835
1687	1017	23.98	1.87	65.7501	18.8024	6.6	61.405	60.65	1.0841	1.88824
1688	1017	23.98	1.87	65.7499	18.8023	6.2	61.66	60.599	1.085	1.88824
1689	2007	24.42	1.55	49.3617	20.546	23.6	37.706	47.229	1.0452	1.45897
1690	2007	24.42	1.55	49.3585	20.5446	22.6	38.215	47.123	1.0474	1.45893
1691	2007	24.42	1.55	49.3509	20.5415	22.6	38.181	47.121	1.0473	1.45884
1692	2007	24.42	1.55	49.349	20.5407	23.6	37.721	47.212	1.0453	1.45881
1693	2007	24.42	1.55	49.344	20.5386	24.3	37.361	47.279	1.0437	1.45875
1694	2007	24.42	1.55	49.3409	20.5373	23.5	37.76	47.195	1.0455	1.45871
1695	2008	53.02	1.62	74.1242	28.2442	44.2	41.381	74	1.0017	1.7906
1696	2008	53.02	1.62	74.1096	28.2387	43	42.233	73.812	1.004	1.79045
1697	2008	53.02	1.62	74.1076	28.2379	45	40.775	74.104	1	1.79043
1698	2008	53.02	1.62	74.1061	28.2373	44.8	40.88	74.082	1.0003	1.79041
1699	2008	53.02	1.62	74.0985	28.2345	44.8	40.897	74.07	1.0004	1.79033
1700	2008	53.02	1.62	74.0968	28.2338	44.5	41.123	74.022	1.001	1.79032
1701	2009	50.59	1.57	53.9083	21.8704	32.7	36.293	52.566	1.0255	1.52879
1702	2009	50.59	1.57	53.9159	21.8735	33.8	35.709	52.693	1.0232	1.52888
1703	2009	50.59	1.57	53.9065	21.8697	33.2	36.006	52.622	1.0244	1.52877
1704	2009	50.59	1.57	53.9044	21.8688	33.1	36.077	52.605	1.0247	1.52874
1705	2009	50.59	1.57	53.9045	21.8688	35	35.045	52.814	1.0206	1.52874
1706	2009	50.59	1.57	53.8305	21.8388	33.3	35.918	52.556	1.0243	1.52785
1707	1018	42	1.78	82.7236	26.1089	24.2	62.708	79.247	1.0439	2.00869
1708	1018	42	1.78	82.733	26.1119	27.7	59.823	79.84	1.0362	2.00879
1709	1018	42	1.78	82.7263	26.1098	28.3	59.282	79.942	1.0348	2.00872
1710	1018	42	1.78	82.7181	26.1072	27.4	60.033	79.781	1.0368	2.00864
1711	1018	42	1.78	82.7147	26.1061	26.5	60.833	79.616	1.0389	2.0086
1712	1018	42	1.78	82.711	26.105	27.1	60.279	79.724	1.0375	2.00856
1714	1019	54.92	1.7	74.9018	25.9176	30.9	51.727	72.774	1.0292	1.86252
1715	1019	54.92	1.7	74.895	25.9152	32.3	50.711	72.972	1.0264	1.86245
1716	1019	54.92	1.7	74.8902	25.9136	32.2	50.742	72.96	1.0264	1.8624
1717	1019	54.92	1.7	74.8893	25.9133	31.7	51.133	72.88	1.0276	1.86239
1718	1019	54.92	1.7	74.8865	25.9123	31.6	51.224	72.859	1.0278	1.86236
1719	1019	54.92	1.7	74.8833	25.9112	32.2	50.789	72.943	1.0266	1.86233
1720	2010	24.47	1.56	42.8951	17.6262	27.8	30.988	41.401	1.0361	1.38088
1721	2010	24.47	1.56	42.8937	17.6256	26.7	31.449	41.306	1.0384	1.38086
1722	2010	24.47	1.56	42.8917	17.6248	27.6	31.037	41.387	1.0363	1.38083
1723	2010	24.47	1.56	42.8885	17.6235	26.1	31.679	41.254	1.0396	1.38079
1724	2010	24.47	1.56	42.8854	17.6222	25.6	31.9	41.206	1.0408	1.38074
1725	2010	24.47	1.56	42.8843	17.6218	26.8	31.372	41.311	1.0381	1.38073
1726	2011	56.01	1.492	69.1258	31.0529	43.8	38.84	68.96	1.0024	1.63755
1727	2011	56.01	1.492	69.1172	31.0491	44.8	38.137	69.092	1.0004	1.63747
1728	2011	56.01	1.492	69.1126	31.047	44.4	38.418	69.031	1.0012	1.63742
1729	2011	56.01	1.492	69.108	31.0449	44.4	38.432	69.023	1.0012	1.63738
1730	2011	56.01	1.492	69.1096	31.0457	45.4	37.761	69.16	0.9993	1.63739
1731	2011	56.01	1.492	69.1009	31.0418	43.3	39.173	68.865	1.0034	1.6373
1732	2012	45.36	1.63	63.7623	23.9988	39.5	38.581	63.053	1.0113	1.6871
1733	2012	45.36	1.63	63.759	23.9975	40.3	38.079	63.151	1.0096	1.68707
1734	2012	45.36	1.63	63.756	23.9964	40.4	37.983	63.167	1.0093	1.68703
1735	2012	45.36	1.63	63.7489	23.9937	40.8	37.723	63.211	1.0085	1.68695
1736	2012	45.36	1.63	63.7508	23.9944	39.2	38.734	63.009	1.0118	1.68698
1737	2012	45.36	1.63	63.7434	23.9917	40.5	37.95	63.159	1.0092	1.68689
1738	1020	23.62	1.8	83.4624	25.76	22.1	64.986	79.607	1.0484	2.0327
1739	1020	23.62	1.8	83.4336	25.7511	20.9	65.979	79.375	1.0511	2.0324
1740	1020	23.62	1.8	83.4213	25.7473	21.9	65.139	79.531	1.0489	2.03227
1741	1020	23.62	1.8	83.4135	25.7449	21.9	65.108	79.529	1.0488	2.03219
1742	1020	23.62	1.8	83.4063	25.7427	22.2	64.863	79.57	1.0482	2.03212
1743	1020	23.62	1.8	83.3964	25.7396	22	65.049	79.522	1.0487	2.03201
1744	2013	24.62	1.62	62.7035	23.8925	29.8	44.006	60.78	1.0316	1.66768
1745	2013	24.62	1.62	62.7028	23.8922	31.4	43.044	60.974	1.0284	1.66768
1746	2013	24.62	1.62	62.6961	23.8897	32.2	42.528	61.071	1.0266	1.6676
1747	2013	24.62	1.62	62.6965	23.8898	31.7	42.827	61.011	1.0276	1.6676
1748	2013	24.62	1.62	62.6897	23.8873	32.9	42.088	61.153	1.0251	1.66753
1749	2013	24.62	1.62	62.6817	23.8842	31.9	42.663	61.028	1.0271	1.66744
1750	1021	24.48	1.69	78.4298	27.4604	27.3	57.022	75.625	1.0371	1.8912
1751	1021	24.48	1.69	78.4197	27.4569	27.3	57.025	75.613	1.0371	1.8911
1752	1021	24.48	1.69	78.4079	27.4528	27.3	56.97	75.611	1.037	1.89098
1753	1021	24.48	1.69	78.4049	27.4517	27.4	56.911	75.619	1.0368	1.89095
1754	1021	24.48	1.69	78.4017	27.4506	27.4	56.901	75.618	1.0368	1.89092
1755	1021	24.48	1.69	78.3953	27.4484	27.3	57.032	75.584	1.0372	1.89085
1756	2014	21.4	1.69	54.8115	19.191	24.1	41.621	52.493	1.0442	1.62407
1757	2014	21.4	1.69	54.8248	19.1957	26.9	40.068	52.822	1.0379	1.62424
1758	2014	21.4	1.69	54.8198	19.1939	27.3	39.849	52.861	1.0371	1.62417
1759	2014	21.4	1.69	54.816	19.1926	27.7	39.623	52.902	1.0362	1.62413
1760	2014	21.4	1.69	54.8181	19.1933	26.8	40.146	52.799	1.0382	1.62415
1761	2014	21.4	1.69	54.8121	19.1912	27.7	39.641	52.894	1.0363	1.62408
1762	2015	23.73	1.67	54.625	19.5866	28.8	38.9	52.836	1.0339	1.60778
1763	2015	23.73	1.67	54.6093	19.5809	28.4	39.101	52.778	1.0347	1.60759
1764	2015	23.73	1.67	54.603	19.5787	28.6	39.009	52.789	1.0344	1.60751
1765	2015	23.73	1.67	54.5971	19.5766	27.5	39.583	52.667	1.0367	1.60743
1766	2015	23.73	1.67	54.5936	19.5753	28.3	39.145	52.752	1.0349	1.60739
1767	2015	23.73	1.67	54.5794	19.5702	29.1	38.723	52.821	1.0333	1.60721
1768	2016	24.98	1.635	57.8346	21.6348	24.5	43.692	55.434	1.0433	1.62217
1769	2016	24.98	1.635	57.8276	21.6322	24.5	43.67	55.431	1.0432	1.62209
1770	2016	24.98	1.635	57.821	21.6297	24.9	43.427	55.472	1.0423	1.62201
1771	2016	24.98	1.635	57.8151	21.6275	24.5	43.679	55.415	1.0433	1.62194
1772	2016	24.98	1.635	57.8123	21.6264	24	43.942	55.359	1.0443	1.6219
1773	2016	24.98	1.635	57.8057	21.624	24.7	43.521	55.437	1.0427	1.62183
1774	2017	24.52	1.7	67.1165	23.2237	32.5	45.328	65.417	1.026	1.77764
1775	2017	24.52	1.7	67.1167	23.2238	32.6	45.205	65.442	1.0256	1.77764
1776	2017	24.52	1.7	67.1066	23.2203	33.1	44.863	65.5	1.0245	1.77753
1777	2017	24.52	1.7	67.098	23.2173	33.3	44.755	65.512	1.0242	1.77743
1778	2017	24.52	1.7	67.0923	23.2153	33.6	44.538	65.549	1.0235	1.77737
1779	2017	24.52	1.7	67.0917	23.2151	33.8	44.436	65.569	1.0232	1.77736
1780	2018	23.49	1.585	54.7124	21.7785	24	41.6	52.388	1.0444	1.54908
1781	2018	23.49	1.585	54.6896	21.7694	24.3	41.406	52.401	1.0437	1.54881
1782	2018	23.49	1.585	54.6833	21.7669	25.2	40.904	52.496	1.0417	1.54873
1783	2018	23.49	1.585	54.6779	21.7647	23.7	41.711	52.327	1.0449	1.54867
1784	2018	23.49	1.585	54.6724	21.7626	26.1	40.403	52.585	1.0397	1.5486
1785	2018	23.49	1.585	54.6703	21.7617	25.8	40.539	52.555	1.0402	1.54857
1786	2019	20.05	1.68	60.2078	21.3321	18.7	48.969	57.005	1.0562	1.68294
1787	2019	20.05	1.68	60.22	21.3365	21.9	47.038	57.409	1.049	1.68308
1788	2019	20.05	1.68	60.215	21.3347	22.4	46.743	57.463	1.0479	1.68302
1789	2019	20.05	1.68	60.2115	21.3334	22.1	46.931	57.421	1.0486	1.68298
1790	2019	20.05	1.68	60.2077	21.3321	22.4	46.751	57.453	1.0479	1.68294
1791	2019	20.05	1.68	60.2056	21.3313	22.4	46.704	57.46	1.0478	1.68291
1792	2020	20.08	1.7	94.4409	32.6785	48.4	48.76	95.084	0.9932	2.05535
1793	2020	20.08	1.7	94.4313	32.6752	47.2	49.86	94.851	0.9956	2.05526
1794	2020	20.08	1.7	94.4247	32.6729	47.2	49.881	94.839	0.9956	2.0552
1795	2020	20.08	1.7	94.4188	32.6709	48.4	48.717	95.068	0.9932	2.05514
1796	2020	20.08	1.7	94.4181	32.6706	48.2	48.939	95.022	0.9936	2.05513
1797	2020	20.08	1.7	94.4108	32.6681	47.7	49.409	94.919	0.9946	2.05507
1798	2021	50.36	1.595	71.1317	27.9603	34.9	46.324	69.677	1.0209	1.73978
1799	2021	50.36	1.595	71.1203	27.9558	36.6	45.063	69.919	1.0172	1.73966
1800	2021	50.36	1.595	71.1119	27.9525	37.7	44.33	70.058	1.015	1.73958
1801	2021	50.36	1.595	71.1067	27.9505	37.7	44.272	70.064	1.0149	1.73952
1802	2021	50.36	1.595	71.1002	27.9479	37.8	44.258	70.059	1.0149	1.73945
1803	2021	50.36	1.595	71.0961	27.9463	37.5	44.409	70.024	1.0153	1.73941
1804	2022	24.5	1.635	77.6348	29.0416	44	43.454	77.482	1.002	1.8384
1805	2022	24.5	1.635	77.6254	29.0381	43.5	43.872	77.387	1.0031	1.83831
1806	2022	24.5	1.635	77.6231	29.0373	42.8	44.385	77.281	1.0044	1.83829
1807	2022	24.5	1.635	77.6195	29.0359	43.5	43.893	77.377	1.0031	1.83825
1808	2022	24.5	1.635	77.6105	29.0326	43.7	43.677	77.41	1.0026	1.83816
1809	2022	24.5	1.635	77.608	29.0316	43.5	43.857	77.371	1.0031	1.83813
1810	2023	60.45	1.57	83.0964	33.7119	47.9	43.326	83.577	0.9943	1.83745
1811	2023	60.45	1.57	83.0843	33.707	49.3	42.163	83.798	0.9915	1.83734
1812	2023	60.45	1.57	83.088	33.7085	48.8	42.502	83.734	0.9923	1.83737
1813	2023	60.45	1.57	83.0861	33.7077	49.4	42.077	83.817	0.9913	1.83736
1814	2023	60.45	1.57	83.0773	33.7041	49	42.387	83.745	0.992	1.83727
1815	2023	60.45	1.57	83.0777	33.7043	49	42.363	83.75	0.992	1.83728
1816	1022	24.07	1.87	97.6592	27.9274	25.3	72.908	93.781	1.0413	2.23398
1817	1022	24.07	1.87	97.6282	27.9185	25.6	72.651	93.799	1.0408	2.23368
1818	1022	24.07	1.87	97.5985	27.91	24.8	73.435	93.607	1.0426	2.23339
1819	1022	24.07	1.87	97.5775	27.904	24.4	73.758	93.519	1.0434	2.23319
1820	1022	24.07	1.87	97.5552	27.8976	24.2	73.968	93.452	1.0439	2.23297
1821	1022	24.07	1.87	97.5372	27.8925	25.4	72.715	93.685	1.0411	2.23279
1822	2024	24.05	1.605	49.4808	19.2082	24.9	37.164	47.471	1.0423	1.49786
1823	2024	24.05	1.605	49.4699	19.204	26.6	36.33	47.627	1.0387	1.49772
1824	2024	24.05	1.605	49.4431	19.1936	26.2	36.513	47.56	1.0396	1.49738
1825	2024	24.05	1.605	49.4377	19.1915	25.1	37.051	47.446	1.042	1.49731
1826	2024	24.05	1.605	49.4322	19.1893	25.4	36.852	47.48	1.0411	1.49724
1827	2024	24.05	1.605	49.4344	19.1902	27	36.084	47.637	1.0377	1.49726
1828	1023	26.15	1.76	74.9137	24.1844	23.8	57.117	71.699	1.0448	1.91008
1829	1023	26.15	1.76	74.9027	24.1809	24.4	56.642	71.782	1.0435	1.90996
1830	1023	26.15	1.76	74.891	24.1771	24	56.924	71.712	1.0443	1.90983
1831	1023	26.15	1.76	74.8934	24.1779	23.9	56.984	71.703	1.0445	1.90986
1832	1023	26.15	1.76	74.8046	24.1492	24.5	56.487	71.705	1.0432	1.9089
1833	1023	26.15	1.76	74.877	24.1726	24.4	56.637	71.755	1.0435	1.90968
1835	2025	25.54	1.51	37.9719	16.6536	13	33.047	35.515	1.0692	1.28055
1836	2025	25.54	1.51	37.9057	16.6246	17.1	31.418	35.77	1.0597	1.2796
1837	2025	25.54	1.51	37.9036	16.6236	16.1	31.811	35.689	1.0621	1.27957
1838	2025	25.54	1.51	37.896	16.6203	16.6	31.589	35.725	1.0608	1.27946
1839	2025	25.54	1.51	37.8935	16.6192	16.4	31.673	35.705	1.0613	1.27942
1840	2025	25.54	1.51	37.8933	16.6191	16.4	31.693	35.701	1.0614	1.27942
1841	1024	24.12	1.685	57.6313	20.2983	7.3	53.439	53.239	1.0825	1.65551
1842	1024	24.12	1.685	57.6224	20.2951	8	53.026	53.312	1.0808	1.6554
1843	1024	24.12	1.685	57.6413	20.3018	6.6	53.864	53.164	1.0842	1.65563
1844	1024	24.12	1.685	57.6339	20.2992	6.5	53.885	53.152	1.0843	1.65554
1845	1024	24.12	1.685	57.6299	20.2978	7.1	53.544	53.216	1.0829	1.65549
1846	1024	24.12	1.685	57.6265	20.2966	6.6	53.796	53.162	1.084	1.65545
1847	2026	21.75	1.635	58.3003	21.809	33.1	38.997	56.9	1.0246	1.62771
1848	2026	21.75	1.635	58.2912	21.8056	34.4	38.24	57.043	1.0219	1.6276
1849	2026	21.75	1.635	58.2877	21.8043	33	39.054	56.874	1.0248	1.62756
1850	2026	21.75	1.635	58.2802	21.8015	33.4	38.805	56.917	1.024	1.62747
1851	2026	21.75	1.635	58.2795	21.8012	34.1	38.392	56.999	1.0225	1.62746
1852	2026	21.75	1.635	58.2742	21.7992	34	38.485	56.974	1.0228	1.6274
1853	2027	19.96	1.66	53.3231	19.3508	23.2	40.946	50.976	1.046	1.58447
1854	2027	19.96	1.66	53.3293	19.3531	24.9	40.037	51.167	1.0423	1.58455
1855	2027	19.96	1.66	53.3289	19.3529	24.2	40.404	51.092	1.0438	1.58454
1856	2027	19.96	1.66	53.3221	19.3505	23.7	40.661	51.032	1.0449	1.58446
1857	2027	19.96	1.66	53.3198	19.3496	25.7	39.592	51.246	1.0405	1.58443
1858	2027	19.96	1.66	53.3153	19.348	25.4	39.789	51.201	1.0413	1.58437
1859	2028	20.07	1.715	54.6224	18.5713	21.2	43.027	51.999	1.0504	1.63904
1860	2028	20.07	1.715	54.6108	18.5674	22.9	42.102	52.173	1.0467	1.63889
1861	2028	20.07	1.715	54.604	18.5651	21.3	42.953	51.994	1.0502	1.63881
1862	2028	20.07	1.715	54.5981	18.563	22.2	42.502	52.078	1.0484	1.63873
1863	2028	20.07	1.715	54.5968	18.5626	21.2	42.996	51.977	1.0504	1.63872
1864	2028	20.07	1.715	54.5936	18.5615	21.3	42.96	51.981	1.0503	1.63868
1865	2029	24.64	1.735	69.7409	23.168	25.3	52.07	66.971	1.0414	1.83375
1866	2029	24.64	1.735	69.7354	23.1662	24.5	52.651	66.847	1.0432	1.83369
1867	2029	24.64	1.735	69.7309	23.1647	25.4	52.006	66.973	1.0412	1.83364
1868	2029	24.64	1.735	69.7254	23.1628	25.6	51.91	66.986	1.0409	1.83358
1869	2029	24.64	1.735	69.724	23.1624	25.5	51.91	66.984	1.0409	1.83356
1870	2029	24.64	1.735	69.7184	23.1605	25.4	51.988	66.962	1.0412	1.8335
1871	2030	19.97	1.59	66.9242	26.4721	39	40.834	66.111	1.0123	1.69142
1872	2030	19.97	1.59	66.9119	26.4673	38.5	41.133	66.037	1.0133	1.69129
1873	2030	19.97	1.59	66.9075	26.4655	38.2	41.363	65.986	1.014	1.69124
1874	2030	19.97	1.59	66.8999	26.4625	38.3	41.299	65.99	1.0138	1.69116
1875	2030	19.97	1.59	66.9049	26.4645	39.5	40.481	66.161	1.0112	1.69122
1876	2030	19.97	1.59	66.8957	26.4609	38.8	40.91	66.064	1.0126	1.69112
1877	2031	24.96	1.615	48.1539	18.4623	16.5	40.227	45.378	1.0612	1.48734
1878	2031	24.96	1.615	48.1497	18.4607	17.4	39.771	45.465	1.059	1.48728
1879	2031	24.96	1.615	48.1483	18.4602	18.3	39.32	45.555	1.0569	1.48726
1880	2031	24.96	1.615	48.1449	18.4589	16.9	40.008	45.412	1.0602	1.48722
1881	2031	24.96	1.615	48.1479	18.46	17.7	39.606	45.496	1.0583	1.48726
1882	2031	24.96	1.615	48.1417	18.4577	17.7	39.628	45.485	1.0584	1.48718
1883	1025	21.57	1.76	83.7125	27.025	9.7	75.575	77.746	1.0767	2.00239
1884	1025	21.57	1.76	83.6668	27.0102	9.7	75.533	77.704	1.0767	2.00193
1885	1025	21.57	1.76	83.6458	27.0034	8.8	76.269	77.532	1.0789	2.00171
1886	1025	21.57	1.76	83.6297	26.9982	9.7	75.553	77.659	1.0769	2.00155
1887	1025	21.57	1.76	83.6167	26.994	9.4	75.726	77.609	1.0774	2.00142
1888	1025	21.57	1.76	83.6026	26.9895	9.9	75.287	77.682	1.0762	2.00127
1889	1026	31.21	1.72	64.0113	21.6371	21	50.539	60.914	1.0508	1.75705
1890	1026	31.21	1.72	64.0046	21.6349	20.8	50.716	60.87	1.0515	1.75697
1891	1026	31.21	1.72	63.9987	21.6329	20.6	50.827	60.842	1.0519	1.7569
1892	1026	31.21	1.72	63.9981	21.6327	21.1	50.473	60.912	1.0507	1.75689
1893	1026	31.21	1.72	64.0103	21.6368	22.2	49.825	61.057	1.0484	1.75704
1894	1026	31.21	1.72	64.003	21.6343	22.3	49.721	61.07	1.048	1.75695
1899	2032	24.73	1.645	54.4512	20.1222	21.3	42.839	51.847	1.0502	1.58814
1900	2032	24.73	1.645	54.4378	20.1173	21.9	42.503	51.9	1.0489	1.58798
1901	2032	24.73	1.645	54.4287	20.1139	22	42.428	51.905	1.0486	1.58786
1902	2032	24.73	1.645	54.4225	20.1116	21.6	42.649	51.853	1.0495	1.58779
1903	2032	24.73	1.645	54.4146	20.1087	21.8	42.54	51.867	1.0491	1.58769
1904	2032	24.73	1.645	54.4041	20.1048	22.2	42.316	51.9	1.0482	1.58756
1905	2033	24.66	1.68	55.796	19.769	25.5	41.556	53.6	1.041	1.62938
1906	2033	24.66	1.68	55.7793	19.7631	26.9	40.784	53.738	1.038	1.62917
1907	2033	24.66	1.68	55.7668	19.7587	27.1	40.654	53.75	1.0375	1.62902
1908	2033	24.66	1.68	55.7563	19.7549	29.2	39.477	53.976	1.033	1.62889
1909	2033	24.66	1.68	55.7498	19.7526	27.4	40.453	53.772	1.0368	1.6288
1910	2033	24.66	1.68	55.743	19.7502	28.4	39.933	53.869	1.0348	1.62872
1911	2034	24.28	1.58	54.7213	21.9201	23.6	41.834	52.35	1.0453	1.54564
1912	2034	24.28	1.58	54.722	21.9204	25	41.033	52.513	1.0421	1.54565
1913	2034	24.28	1.58	54.7099	21.9155	23.6	41.777	52.349	1.0451	1.54551
1914	2034	24.28	1.58	54.708	21.9148	23.8	41.711	52.36	1.0448	1.54548
1915	2034	24.28	1.58	54.7017	21.9122	24	41.599	52.376	1.0444	1.54541
1916	2034	24.28	1.58	54.6982	21.9108	24.7	41.196	52.453	1.0428	1.54537
1917	2035	39.69	1.63	53.5244	20.1454	20.5	42.535	50.879	1.052	1.56616
1918	2035	39.69	1.63	53.5159	20.1422	19.4	43.142	50.747	1.0546	1.56606
1919	2035	39.69	1.63	53.5054	20.1383	21.3	42.122	50.941	1.0503	1.56593
1920	2035	39.69	1.63	53.5013	20.1368	22.1	41.689	51.024	1.0486	1.56588
1921	2035	39.69	1.63	53.4955	20.1345	21.7	41.901	50.975	1.0495	1.5658
1922	2035	39.69	1.63	53.4896	20.1323	20.6	42.487	50.85	1.0519	1.56573
1923	1027	37.84	1.82	79.191	23.9074	21.1	62.492	75.365	1.0508	2.0038
1924	1027	37.84	1.82	79.184	23.9053	22.6	61.296	75.599	1.0474	2.00373
1925	1027	37.84	1.82	79.1874	23.9063	21.6	62.115	75.438	1.0497	2.00377
1926	1027	37.84	1.82	79.1768	23.9031	22.2	61.564	75.537	1.0482	2.00365
1927	1027	37.84	1.82	79.1769	23.9032	21.9	61.855	75.478	1.049	2.00365
1928	1027	37.84	1.82	79.167	23.9002	22	61.726	75.493	1.0487	2.00355
1929	1028	33.22	1.705	78.2421	26.9148	23.8	59.609	74.893	1.0447	1.90142
1930	1028	33.22	1.705	78.2136	26.905	23.8	59.579	74.868	1.0447	1.90113
1931	1028	33.22	1.705	78.2007	26.9006	25	58.647	75.042	1.0421	1.901
1932	1028	33.22	1.705	78.1879	26.8962	25.2	58.464	75.065	1.0416	1.90086
1933	1028	33.22	1.705	78.1899	26.8969	25.2	58.459	75.068	1.0416	1.90088
1934	1028	33.22	1.705	78.1829	26.8945	25.5	58.215	75.109	1.0409	1.90081
1935	1029	33.68	1.78	73.0245	23.0478	13.9	62.899	68.432	1.0671	1.905
1936	1029	33.68	1.78	73.0138	23.0444	12.8	63.692	68.259	1.0697	1.90488
1937	1029	33.68	1.78	73.0082	23.0426	13.2	63.339	68.325	1.0685	1.90482
1938	1029	33.68	1.78	72.9981	23.0394	14.4	62.479	68.487	1.0659	1.90471
1939	1029	33.68	1.78	72.9888	23.0365	14.9	62.118	68.55	1.0648	1.9046
1940	1029	33.68	1.78	72.9878	23.0362	14.3	62.548	68.462	1.0661	1.90459
1941	1030	20.28	1.725	62.627	21.0467	15.5	52.901	58.898	1.0633	1.74446
1942	1030	20.28	1.725	62.6422	21.0518	16.9	52.077	59.082	1.0603	1.74464
1943	1030	20.28	1.725	62.6403	21.0511	17.1	51.936	59.108	1.0598	1.74462
1944	1030	20.28	1.725	62.631	21.048	16.6	52.204	59.044	1.0608	1.74451
1945	1030	20.28	1.725	62.6222	21.045	17.1	51.906	59.094	1.0597	1.74441
1946	1030	20.28	1.725	62.6176	21.0435	16.6	52.242	59.021	1.0609	1.74435
1947	1031	34.76	1.78	79.3562	25.0461	21.4	62.391	75.569	1.0501	1.97352
1948	1031	34.76	1.78	79.3498	25.0441	21.6	62.22	75.597	1.0496	1.97346
1949	1031	34.76	1.78	79.3432	25.042	22	61.867	75.661	1.0487	1.97339
1950	1031	34.76	1.78	79.3368	25.04	21.9	61.963	75.634	1.049	1.97332
1951	1031	34.76	1.78	79.3258	25.0366	21.7	62.095	75.595	1.0493	1.9732
1952	1031	34.76	1.78	79.3224	25.0355	20.6	62.957	75.417	1.0518	1.97317
1953	1032	34.73	1.81	91.5184	27.9352	20.8	72.527	87.035	1.0515	2.12239
1954	1032	34.73	1.81	91.5055	27.9312	22.5	70.929	87.344	1.0476	2.12226
1955	1032	34.73	1.81	91.4945	27.9279	22.2	71.21	87.275	1.0484	2.12215
1956	1032	34.73	1.81	91.4769	27.9225	23.7	69.798	87.54	1.045	2.12198
1957	1032	34.73	1.81	91.4663	27.9193	23.8	69.686	87.551	1.0447	2.12187
1958	1032	34.73	1.81	91.4604	27.9175	24	69.488	87.585	1.0443	2.12181
1959	1033	31.79	1.78	80.7887	25.4983	17	67.027	76.224	1.0599	1.98859
1960	1033	31.79	1.78	80.7791	25.4952	18.2	66.079	76.405	1.0572	1.98849
1961	1033	31.79	1.78	80.7744	25.4938	18.2	66.034	76.409	1.0571	1.98844
1962	1033	31.79	1.78	80.7622	25.4899	19.2	65.285	76.547	1.0551	1.98831
1963	1033	31.79	1.78	80.7547	25.4875	19.3	65.181	76.56	1.0548	1.98823
1964	1033	31.79	1.78	80.7501	25.4861	19.6	64.947	76.602	1.0542	1.98818
1965	2036	38.14	1.77	65.3865	20.8709	24.2	49.535	62.645	1.0438	1.81021
1966	2036	38.14	1.77	65.3735	20.8668	24.6	49.311	62.675	1.043	1.81006
1967	2036	38.14	1.77	65.3702	20.8657	24.7	49.231	62.688	1.0428	1.81002
1968	2036	38.14	1.77	65.3654	20.8642	24.4	49.416	62.645	1.0434	1.80996
1969	2036	38.14	1.77	65.3632	20.8635	24.9	49.107	62.705	1.0424	1.80994
1970	2036	38.14	1.77	65.3502	20.8593	23.4	50.087	62.493	1.0457	1.80978
1971	2037	66.46	1.63	76.522	28.8012	44	42.843	76.369	1.002	1.8231
1972	2037	66.46	1.63	76.5163	28.7991	45.2	41.963	76.541	0.9997	1.82305
1973	2037	66.46	1.63	76.5114	28.7972	44.6	42.417	76.444	1.0009	1.823
1974	2037	66.46	1.63	76.4983	28.7923	45.3	41.808	76.552	0.9993	1.82286
1975	2037	66.46	1.63	76.5051	28.7949	45.3	41.845	76.552	0.9994	1.82293
1976	2037	66.46	1.63	76.4995	28.7927	45.2	41.958	76.523	0.9997	1.82288
1977	1034	39.14	1.92	78.1798	21.2076	18.3	63.902	73.957	1.0571	2.07169
1978	1034	39.14	1.92	78.1725	21.2057	18.5	63.684	73.993	1.0565	2.07161
1979	1034	39.14	1.92	78.1655	21.2037	17.3	64.66	73.788	1.0593	2.07153
1980	1034	39.14	1.92	78.1596	21.2022	18.5	63.733	73.969	1.0567	2.07146
1981	1034	39.14	1.92	78.1545	21.2008	18.6	63.654	73.979	1.0564	2.07141
1982	1034	39.14	1.92	78.1518	21.2	18.2	63.957	73.915	1.0573	2.07137
1983	1035	26.43	1.825	83.8166	25.1654	11.8	73.887	78.203	1.0718	2.05682
1984	1035	26.43	1.825	83.7694	25.1512	13.3	72.609	78.409	1.0684	2.05633
1985	1035	26.43	1.825	83.7684	25.151	12.5	73.279	78.272	1.0702	2.05632
1986	1035	26.43	1.825	83.7578	25.1478	13.3	72.605	78.396	1.0684	2.05621
1987	1035	26.43	1.825	83.7343	25.1407	14	72.019	78.489	1.0668	2.05597
1988	1035	26.43	1.825	83.7197	25.1363	13.4	72.535	78.368	1.0683	2.05581
1995	1036	34.29	1.695	61.5404	21.4201	8.6	56.224	57.02	1.0793	1.70965
1996	1036	34.29	1.695	61.5343	21.4179	8.5	56.329	56.992	1.0797	1.70958
1997	1036	34.29	1.695	61.5208	21.4132	8.2	56.475	56.947	1.0803	1.70942
1998	1036	34.29	1.695	61.5199	21.4129	8.6	56.215	56.999	1.0793	1.70941
1999	1036	34.29	1.695	61.519	21.4126	9.4	55.757	57.09	1.0776	1.7094
2000	1036	34.29	1.695	61.5137	21.4108	9.2	55.84	57.068	1.0779	1.70934
2079	1037	25.19	1.715	73.3394	24.935	17.9	60.227	69.321	1.058	1.8577
2080	1037	25.19	1.715	73.3122	24.9257	18.9	59.489	69.44	1.0558	1.85741
2081	1037	25.19	1.715	73.3163	24.9271	19.1	59.338	69.475	1.0553	1.85745
2082	1037	25.19	1.715	73.307	24.924	19.1	59.274	69.478	1.0551	1.85735
2083	1037	25.19	1.715	73.3032	24.9227	19.7	58.837	69.562	1.0538	1.85731
2084	1037	25.19	1.715	73.3012	24.922	19.4	59.1	69.506	1.0546	1.85729
2085	2038	28.53	1.705	54.7387	18.8298	24.6	41.285	52.48	1.043	1.63358
2086	2038	28.53	1.705	54.7319	18.8275	24.6	41.27	52.476	1.043	1.6335
2087	2038	28.53	1.705	54.7284	18.8262	24.1	41.557	52.414	1.0442	1.63345
2088	2038	28.53	1.705	54.7271	18.8258	23.6	41.791	52.365	1.0451	1.63344
2089	2038	28.53	1.705	54.7284	18.8262	23.3	41.954	52.334	1.0458	1.63345
2090	2038	28.53	1.705	54.7246	18.825	23.4	41.919	52.337	1.0456	1.63341
2091	2039	35.99	1.58	67.9195	27.207	30.7	47.071	65.957	1.0298	1.6943
2092	2039	35.99	1.58	67.9106	27.2034	31.9	46.28	66.107	1.0273	1.69421
2093	2039	35.99	1.58	67.9018	27.1999	33.3	45.285	66.298	1.0242	1.69411
2094	2039	35.99	1.58	67.8912	27.1956	33.2	45.337	66.276	1.0244	1.694
2095	2039	35.99	1.58	67.8815	27.1918	34.2	44.642	66.405	1.0222	1.6939
2096	2039	35.99	1.58	67.8592	27.1828	33.7	44.992	66.31	1.0234	1.69366
2097	1038	33.2	1.86	156.046	45.1053	43.1	88.827	155.44	1.0039	2.71579
2098	1038	33.2	1.86	156.028	45.1001	42.6	89.566	155.271	1.0049	2.71566
2099	1038	33.2	1.86	156.027	45.0998	44.2	87.071	155.773	1.0016	2.71565
2100	1038	33.2	1.86	156.001	45.0923	43.9	87.547	155.649	1.0023	2.71546
2101	1038	33.2	1.86	155.998	45.0913	44.3	86.886	155.778	1.0014	2.71543
2102	1038	33.2	1.86	155.989	45.0888	44.8	86.159	155.916	1.0005	2.71537
2103	2040	54.41	1.545	69.9377	29.2991	41.2	41.118	69.402	1.0077	1.68788
2104	2040	54.41	1.545	69.9521	29.3051	41.8	40.685	69.505	1.0064	1.68803
2105	2040	54.41	1.545	69.9254	29.294	42.4	40.268	69.56	1.0053	1.68775
2106	2040	54.41	1.545	69.9141	29.2892	42.2	40.429	69.515	1.0057	1.68764
2107	2040	54.41	1.545	69.9158	29.29	43	39.84	69.636	1.004	1.68766
2108	2040	54.41	1.545	69.9083	29.2868	42.6	40.142	69.566	1.0049	1.68758
2109	1039	37.54	1.86	104.956	30.3375	31	72.43	101.985	1.0291	2.29451
2110	1039	37.54	1.86	104.945	30.3346	31.9	71.515	102.159	1.0273	2.29442
2111	1039	37.54	1.86	104.934	30.3311	32.3	71.051	102.239	1.0264	2.29431
2112	1039	37.54	1.86	104.929	30.3297	32.1	71.239	102.196	1.0267	2.29426
2113	1039	37.54	1.86	104.903	30.3222	31.1	72.287	101.955	1.0289	2.29402
2114	1039	37.54	1.86	104.894	30.3198	32.5	70.849	102.236	1.026	2.29394
2115	2041	48.79	1.65	90.5464	33.2586	38.1	56.051	89.284	1.0141	1.97566
2116	2041	48.79	1.65	90.5355	33.2545	39.1	55.102	89.463	1.012	1.97556
2117	2041	48.79	1.65	90.539	33.2558	38.1	56.069	89.272	1.0142	1.97559
2118	2041	48.79	1.65	90.5077	33.2443	38.5	55.625	89.327	1.0132	1.9753
2119	2041	48.79	1.65	90.5038	33.2429	38.7	55.52	89.344	1.013	1.97527
2120	2041	48.79	1.65	90.4957	33.2399	38.7	55.473	89.344	1.0129	1.97519
2121	1040	37.66	1.7	77.7648	26.9082	18.7	63.201	73.637	1.056	1.89245
2122	1040	37.66	1.7	77.7544	26.9046	17.7	64.005	73.463	1.0584	1.89234
2123	1040	37.66	1.7	77.7437	26.9009	17.7	63.95	73.463	1.0583	1.89223
2124	1040	37.66	1.7	77.7361	26.8983	17.6	64.053	73.433	1.0586	1.89215
2125	1040	37.66	1.7	77.7323	26.897	17.8	63.923	73.455	1.0582	1.89211
2126	1040	37.66	1.7	77.7245	26.8943	19.2	62.819	73.67	1.055	1.89203
2127	1041	33.07	1.7	65.1614	22.5472	13.4	56.424	61.003	1.0682	1.75545
2128	1041	33.07	1.7	65.1611	22.5471	13.8	56.138	61.06	1.0672	1.75544
2129	1041	33.07	1.7	65.1525	22.5441	13.6	56.261	61.026	1.0676	1.75534
2130	1041	33.07	1.7	65.1476	22.5424	13	56.702	60.931	1.0692	1.75529
2131	1041	33.07	1.7	65.1413	22.5403	14	56.024	61.061	1.0668	1.75522
2132	1041	33.07	1.7	65.1423	22.5406	13.7	56.241	61.019	1.0676	1.75523
2133	2042	36	1.63	78.9222	29.7046	13.5	68.243	73.905	1.0679	1.84719
2134	2042	36	1.63	78.9051	29.6982	12.6	68.964	73.74	1.07	1.84702
2135	2042	36	1.63	78.8922	29.6933	10.6	70.507	73.414	1.0746	1.84689
2136	2042	36	1.63	78.8782	29.6881	10.9	70.287	73.443	1.074	1.84675
2137	2042	36	1.63	78.8618	29.6819	10.9	70.241	73.434	1.0739	1.84659
2138	2042	36	1.63	78.8473	29.6764	13	68.622	73.745	1.0692	1.84645
2139	1042	34.43	1.88	85.5427	24.2029	17.3	70.723	80.76	1.0592	2.11987
2140	1042	34.43	1.88	85.5404	24.2022	16.6	71.309	80.639	1.0608	2.11984
2141	1042	34.43	1.88	85.5281	24.1988	17.2	70.794	80.729	1.0594	2.11971
2142	1042	34.43	1.88	85.5218	24.197	16.6	71.314	80.617	1.0608	2.11965
2143	1042	34.43	1.88	85.5216	24.1969	17.8	70.262	80.83	1.058	2.11964
2144	1042	34.43	1.88	85.5176	24.1958	18.5	69.721	80.935	1.0566	2.1196
2145	1043	41.91	1.85	124.657	36.4229	30.4	86.788	120.975	1.0304	2.45893
2146	1043	41.91	1.85	124.653	36.4216	30.2	86.987	120.93	1.0308	2.45889
2147	1043	41.91	1.85	124.64	36.4178	29.9	87.411	120.83	1.0315	2.45878
2148	1043	41.91	1.85	124.629	36.4147	29.4	88.037	120.692	1.0326	2.45869
2149	1043	41.91	1.85	124.623	36.4129	30.8	86.256	121.045	1.0296	2.45864
2150	1043	41.91	1.85	124.609	36.4086	31.6	85.252	121.231	1.0279	2.45852
2151	1044	30.86	1.845	84.8227	24.9183	13.5	73.394	79.42	1.068	2.08368
2152	1044	30.86	1.845	84.8131	24.9155	13.7	73.182	79.453	1.0675	2.08358
2153	1044	30.86	1.845	84.8098	24.9146	14.7	72.308	79.625	1.0651	2.08355
2154	1044	30.86	1.845	84.8025	24.9124	13.6	73.238	79.429	1.0676	2.08347
2155	1044	30.86	1.845	84.7966	24.9107	13.3	73.526	79.365	1.0684	2.08341
2156	1044	30.86	1.845	84.7905	24.9089	12.8	73.9	79.282	1.0695	2.08335
2157	1045	29.37	1.84	84.2462	24.8837	15.5	71.173	79.228	1.0633	2.07357
2158	1045	29.37	1.84	84.2349	24.8804	14.9	71.669	79.116	1.0647	2.07345
2159	1045	29.37	1.84	84.2202	24.876	16.1	70.662	79.303	1.062	2.07329
2160	1045	29.37	1.84	84.2138	24.8741	15	71.563	79.114	1.0645	2.07323
2161	1045	29.37	1.84	84.2081	24.8724	14.8	71.716	79.076	1.0649	2.07317
2162	1045	29.37	1.84	84.2055	24.8717	14.8	71.761	79.064	1.065	2.07314
2163	2043	23.55	1.683	59.2333	20.9121	19.2	47.859	56.146	1.055	1.67347
2164	2043	23.55	1.683	59.2269	20.9098	19.6	47.604	56.191	1.054	1.67339
2165	2043	23.55	1.683	59.2271	20.9099	18.2	48.46	56.018	1.0573	1.6734
2166	2043	23.55	1.683	59.221	20.9078	20.2	47.242	56.257	1.0527	1.67332
2167	2043	23.55	1.683	59.22	20.9074	18.7	48.151	56.073	1.0561	1.67331
2168	2043	23.55	1.683	59.2175	20.9065	18.4	48.299	56.04	1.0567	1.67328
2169	2044	24.1	1.59	62.7128	24.8063	20	50.159	59.548	1.0532	1.64534
2170	2044	24.1	1.59	62.7239	24.8107	18.3	51.267	59.336	1.0571	1.64546
2171	2044	24.1	1.59	62.7109	24.8055	18.3	51.242	59.327	1.057	1.64532
2172	2044	24.1	1.59	62.7043	24.8029	20.6	49.793	59.612	1.0519	1.64525
2173	2044	24.1	1.59	62.7001	24.8013	19.2	50.639	59.437	1.0549	1.6452
2174	2044	24.1	1.59	62.6849	24.7953	17.2	51.895	59.166	1.0595	1.64503
2175	2045	25.42	1.65	73.0843	26.8446	31	50.433	71.016	1.0291	1.80371
2176	2045	25.42	1.65	73.0802	26.8431	32.4	49.41	71.218	1.0261	1.80367
2177	2045	25.42	1.65	73.0695	26.8391	31.6	50.007	71.086	1.0279	1.80356
2178	2045	25.42	1.65	73.0703	26.8394	31.6	49.975	71.093	1.0278	1.80357
2179	2045	25.42	1.65	73.0735	26.8406	31.3	50.178	71.056	1.0284	1.8036
2180	2045	25.42	1.65	73.0634	26.8369	31.7	49.91	71.099	1.0276	1.80349
2181	2046	34.8	1.67	63.924	22.9209	17.2	52.916	60.337	1.0595	1.71887
2182	2046	34.8	1.67	63.9315	22.9236	22.5	49.533	61.028	1.0476	1.71896
2183	2046	34.8	1.67	63.917	22.9184	18.4	52.166	60.48	1.0568	1.71879
2184	2046	34.8	1.67	63.9075	22.9149	20.5	50.829	60.74	1.0522	1.71868
2185	2046	34.8	1.67	63.8983	22.9116	18.9	51.836	60.526	1.0557	1.71858
2186	2046	34.8	1.67	63.8926	22.9096	19.9	51.205	60.647	1.0535	1.71851
1059	1046	50.42	1.81	72.2477	22.0529	14.9	61.518	67.847	1.0649	1.91948
1060	1046	50.42	1.81	72.2427	22.0514	14.2	61.984	67.748	1.0663	1.91942
1061	1046	50.42	1.81	72.2378	22.0499	14.6	61.726	67.794	1.0655	1.91937
1062	1046	50.42	1.81	72.2332	22.0485	13.7	62.327	67.668	1.0675	1.91932
1063	1046	50.42	1.81	72.2326	22.0484	13.7	62.349	67.663	1.0675	1.91931
1064	1046	50.42	1.81	72.2246	22.0459	14.5	61.758	67.773	1.0657	1.91922
815	1047	34.85	1.775	87.8354	27.8787	16.5	73.363	82.774	1.0611	2.05634
816	1047	34.85	1.775	87.8069	27.8697	19	71.082	83.203	1.0553	2.05605
817	1047	34.85	1.775	87.7991	27.8672	20	70.255	83.362	1.0532	2.05598
818	1047	34.85	1.775	87.7814	27.8616	18	71.989	82.992	1.0577	2.0558
851	1048	30.61	1.783	65.3198	20.5467	9.1	59.382	60.581	1.0782	1.81905
852	1048	30.61	1.783	65.3188	20.5464	7.8	60.235	60.408	1.0813	1.81904
853	1048	30.61	1.783	65.3163	20.5456	6.9	60.779	60.295	1.0833	1.81901
854	1048	30.61	1.783	65.3104	20.5437	6.8	60.856	60.273	1.0836	1.81894
924	1049	21.22	1.77	75.1573	23.9897	14.1	64.557	70.466	1.0666	1.92059
925	1049	21.22	1.77	75.1626	23.9914	15.8	63.306	70.725	1.0627	1.92065
926	1049	21.22	1.77	75.1529	23.9883	17.7	61.839	71.01	1.0583	1.92054
927	1049	21.22	1.77	75.1072	23.9737	16.5	62.694	70.787	1.061	1.92005
1055	2047	22.41	1.54	56.7238	23.9179	36.3	36.128	55.728	1.0179	1.54053
1056	2047	22.41	1.54	56.7151	23.9143	38	35.173	55.911	1.0144	1.54043
1057	2047	22.41	1.54	56.7105	23.9123	38.1	35.113	55.918	1.0142	1.54037
1058	2047	22.41	1.54	56.7046	23.9099	37.1	35.647	55.804	1.0161	1.5403
1217	2048	54.63	1.63	81.0022	30.4875	41.1	47.722	80.362	1.008	1.86773
1218	2048	54.63	1.63	81.0129	30.4915	42.5	46.578	80.605	1.0051	1.86783
1219	2048	54.63	1.63	81.0137	30.4918	42.4	46.692	80.582	1.0054	1.86784
1220	2048	54.63	1.63	81.0042	30.4882	42.8	46.355	80.64	1.0045	1.86775
1230	2049	23.63	1.665	66.1415	23.8586	32.2	44.876	64.425	1.0266	1.74018
1231	2049	23.63	1.665	66.0599	23.8292	34.2	43.445	64.623	1.0222	1.73926
1232	2049	23.63	1.665	66.0626	23.8302	34.3	43.383	64.639	1.022	1.73929
1233	2049	23.63	1.665	66.0583	23.8286	33.6	43.845	64.54	1.0235	1.73924
1249	2050	29.02	1.56	42.3303	17.3941	17.8	34.786	40.006	1.0581	1.37312
1250	2050	29.02	1.56	42.3249	17.3919	17.9	34.767	40.004	1.058	1.37305
1251	2050	29.02	1.56	42.3206	17.3901	19.8	33.942	40.166	1.0536	1.37299
1252	2050	29.02	1.56	42.3196	17.3897	19.2	34.178	40.117	1.0549	1.37297
1395	1050	32.19	1.86	93.5755	27.0481	17.9	76.827	88.452	1.0579	2.18528
1396	1050	32.19	1.86	93.5687	27.0461	20.3	74.535	88.908	1.0524	2.18521
1397	1050	32.19	1.86	93.5523	27.0414	20.1	74.783	88.839	1.0531	2.18505
1398	1050	32.19	1.86	93.5553	27.0422	20	74.851	88.829	1.0532	2.18508
1259	1051	30.96	1.77	64.7633	20.672	1.3	63.928	59.045	1.0969	1.80286
1260	1051	30.96	1.77	64.7569	20.67	3	62.812	59.263	1.0927	1.80278
1261	1051	30.96	1.77	64.7572	20.6701	2.5	63.169	59.191	1.094	1.80279
1262	1051	30.96	1.77	64.7479	20.6671	2.5	63.099	59.195	1.0938	1.80268
1421	2051	23.51	1.605	55.1021	21.3903	25.7	40.965	52.949	1.0407	1.56795
1422	2051	23.51	1.605	55.0811	21.3822	24.1	41.813	52.754	1.0441	1.5677
1423	2051	23.51	1.605	55.0738	21.3794	24.6	41.524	52.804	1.043	1.56761
1424	2051	23.51	1.605	55.0663	21.3765	24.7	41.471	52.807	1.0428	1.56752
1467	1052	32.03	1.865	79.7153	22.9184	13.9	68.602	74.714	1.0669	2.04533
1468	1052	32.03	1.865	79.725	22.9212	16.3	66.74	75.1	1.0616	2.04544
1469	1052	32.03	1.865	79.714	22.918	17.1	66.063	75.225	1.0597	2.04532
1470	1052	32.03	1.865	79.1168	22.7463	15.6	66.76	74.421	1.0631	2.03879
1471	1052	32.03	1.865	79.1119	22.7449	14.6	67.531	74.26	1.0653	2.03874
1472	1052	32.03	1.865	79.1064	22.7433	14.8	67.38	74.284	1.0649	2.03868
1598	1053	33.6	1.8	80.1365	24.7335	18.7	65.148	75.879	1.0561	1.99787
1599	1053	33.6	1.8	80.1319	24.7321	18.4	65.355	75.832	1.0567	1.99782
1600	1053	33.6	1.8	80.1294	24.7313	19.4	64.597	75.983	1.0546	1.99779
1601	1053	33.6	1.8	80.1261	24.7303	18.1	65.622	75.772	1.0575	1.99776
2211	1054	22.09	1.9	88.5979	24.5423	3.3	85.711	81.127	1.0921	2.16829
2212	1054	22.09	1.9	88.6009	24.5432	5.9	83.378	81.601	1.0858	2.16832
2213	1054	22.09	1.9	88.5826	24.5381	4.9	84.265	81.402	1.0882	2.16813
2214	1054	22.09	1.9	88.573	24.5355	5.7	83.519	81.542	1.0862	2.16803
